# Supplementary material for: Th17 cells contribute to combination MEK inhibitor and anti-PD-L1 therapy resistance in KRAS/p53 mutant lung cancers
Source: Nat Commun. 2021 May 10;12:2606. doi: 10.1038/s41467-021-22875-w (PMC8110980; doi:10.1038/s41467-021-22875-w)
Supplement: Supplementary file 4 — Source Data [file 41467_2021_22875_MOESM4_ESM.xlsx]

## Sheet: Fig. 1a
	Probe	pValue	tstat	FoldChnage	AZD6244	Solvent
X14.3.3.beta	X14.3.3.beta	0.38332	-0.92235	-1.02375	-0.0705993	-0.104459
X14.3.3.epsilon	X14.3.3.epsilon	0.749768	0.330148	1.0461	-0.600906	-0.535883
X14.3.3.Zeta	X14.3.3.Zeta	0.537944	0.643437	1.04286	1.95506	2.01561
X4EBP.1.pS65	X4EBP.1.pS65	0.0198814	-2.90034	-1.07915	1.09951	0.989612
X4EBP.1.pT37.46	X4EBP.1.pT37.46	0.746702	-0.334364	-1.04469	1.68177	1.6187
X4EBP.1	X4EBP.1	0.90716	-0.120367	-1.00759	2.28415	2.27324
X53BP1	X53BP1	0.315003	1.07197	1.07477	0.242986	0.347017
ACC.pS473	ACC.pS473	0.762275	-0.313014	-1.02355	2.36328	2.32969
ACC1	ACC1	0.146311	1.60887	1.10951	1.9289	2.07881
AIB.1	AIB.1	0.951108	0.0632645	1.00906	0.173167	0.186175
AKT.pS437	AKT.pS437	0.936017	-0.0828367	-1.00858	-0.0300269	-0.042353
AKT.pT308	AKT.pT308	0.980452	-0.0252783	-1.00147	-0.264084	-0.266203
AKT	AKT	0.448265	0.797348	1.09181	2.57092	2.69765
AMPKa.pT172	AMPKa.pT172	0.016138	-3.03695	-1.18468	3.18233	2.93783
AMPKa	AMPKa	0.15885	1.55375	1.04067	0.76925	0.826764
ASCL1	ASCL1	0.165048	-1.52794	-1.16618	2.03366	1.81187
ATM.pS1981	ATM.pS1981	0.175227	-1.48739	-1.12201	-0.411423	-0.577503
ATM	ATM	0.145997	-1.6103	-1.05894	-0.730607	-0.813221
ATR.pS428	ATR.pS428	0.116108	1.76191	1.15581	-0.772403	-0.563495
ATR	ATR	0.32166	-1.05635	-1.05788	0.047586	-0.0335877
Axl	Axl	0.82833	0.224055	1.02786	0.624414	0.664051
b.Catenin	b.Catenin	0.210556	-1.36118	-1.2134	3.31258	3.03353
B7.H3	B7.H3	0.632754	-0.49671	-1.03844	-1.40301	-1.45742
B7.H4	B7.H4	0.201882	-1.39034	-1.18485	-1.65484	-1.89955
BAD.pS112	BAD.pS112	0.441003	0.81067	1.05398	1.2101	1.28595
BAP1	BAP1	0.757707	0.319259	1.03947	0.408189	0.464032
BAX	BAX	0.0639607	-2.14814	-1.13566	1.08896	0.905419
Bcl.2	Bcl.2	0.698203	0.40201	1.04199	-0.544339	-0.484993
Bcl.xL	Bcl.xL	0.666796	0.446903	1.01955	1.01325	1.04119
BIM	BIM	0.76329	-0.311627	-1.03709	0.634656	0.582118
c.Kit	c.Kit	0.843733	0.203623	1.00987	-0.734442	-0.720266
Caspase3	Caspase3	0.313898	-1.07459	-1.06393	-1.40785	-1.49726
Caspase7	Caspase7	0.922223	0.100756	1.04959	-0.543623	-0.473793
Catalase	Catalase	0.0817651	1.99006	1.83298	-4.42876	-3.55457
Caveolin	Caveolin	0.498677	-0.708634	-1.11887	1.1365	0.974451
CD274.PD.L1.	CD274.PD.L1.	0.0105264	-3.32088	-1.1656	-0.888126	-1.1092
CD3	CD3	0.095957	1.88639	1.26436	2.62158	2.95999
CD31	CD31	0.937996	-0.0802676	-1.01141	2.64036	2.62399
CD38	CD38	0.00970898	3.3753	1.54429	0.513413	1.14036
CD4	CD4	0.325164	-1.04823	-1.08703	-1.78719	-1.90757
CD45RO	CD45RO	0.408776	0.871687	1.11375	-0.357097	-0.201672
CD68	CD68	0.7462	0.335055	1.03035	-2.02377	-1.98063
CD8	CD8	0.766086	-0.307814	-1.00863	0.621958	0.609556
Cdc2.pY15	Cdc2.pY15	0.288385	-1.13716	-1.08715	-1.61527	-1.73581
Cdc2	Cdc2	0.233036	1.29016	1.1272	0.700597	0.873338
Cdk2	Cdk2	0.737821	0.346615	1.05837	0.638307	0.720155
Cdk7	Cdk7	0.526334	0.662399	1.08648	1.48347	1.60314
CHK1.pS296	CHK1.pS296	0.0700532	-2.08968	-1.10431	-3.30774	-3.45088
CHK1.pS345	CHK1.pS345	0.127051	-1.7026	-1.06056	-0.678148	-0.762978
CHK1	CHK1	0.226204	-1.3111	-1.22867	2.39926	2.10216
CHK2.pT68	CHK2.pT68	0.00940898	-3.3965	-1.11991	-0.71064	-0.874024
CHK2	CHK2	0.819316	0.236062	1.02783	0.118782	0.158386
cJUN.pS73	cJUN.pS73	0.0178617	-2.97035	-1.05705	-1.67906	-1.7591
cMyc	cMyc	0.206586	-1.3744	-1.0693	0.198648	0.101985
COLLAGEN.VI	COLLAGEN.VI	0.000240691	6.26906	1.46178	3.1383	3.68603
COX2.	COX2.	0.302535	-1.10193	-1.10179	-0.630038	-0.769887
cRaf	cRaf	0.207176	-1.37242	-1.12056	2.37509	2.21087
CTLA4	CTLA4	0.894102	-0.13741	-1.01687	0.852227	0.828097
Cyclin.B1	Cyclin.B1	0.00146939	-4.73712	-1.28438	-1.46331	-1.82438
Cyclin.D1	Cyclin.D1	0.268661	1.18865	1.07507	0.684308	0.788737
CyclinE1	CyclinE1	0.83845	-0.210619	-1.02764	2.58858	2.54924
DLK1	DLK1	0.262031	-1.20666	-1.08459	-0.608862	-0.726018
DLL3	DLL3	0.121485	-1.73215	-1.3259	-0.55011	-0.957087
DNA.PKcs	DNA.PKcs	0.00278269	4.25434	1.17084	-4.31235	-4.0848
DUSP4.MKP2	DUSP4.MKP2	0.803312	-0.257474	-1.0109	-3.75959	-3.77523
E.Cadherin	E.Cadherin	0.0558938	-2.23461	-1.25954	2.74153	2.40863
E2F1	E2F1	0.104714	-1.82952	-1.46627	1.27034	0.718192
EGFR.pY1173	EGFR.pY1173	0.164969	1.52827	1.06976	-2.25729	-2.16
EGFR	EGFR	0.145595	1.61215	1.13431	-0.602651	-0.420841
eIF4E	eIF4E	0.309451	-1.0852	-1.04517	1.48706	1.42332
EIK1.pS383	EIK1.pS383	0.991736	0.010685	1.0007	-0.646487	-0.645484
ER.pS118	ER.pS118	0.0686011	-2.10314	-1.04377	-0.556803	-0.618612
ERK1.2..pT202.Y204	ERK1.2..pT202.Y204	0.525302	0.664097	1.05346	1.47148	1.54662
FAK	FAK	0.887607	0.145903	1.00862	2.24694	2.25932
Fibronectin	Fibronectin	0.525697	0.663447	1.11444	3.78737	3.94369
Fox3a	Fox3a	0.565348	-0.599625	-1.02119	-0.707989	-0.738242
FoxP3	FoxP3	0.671046	0.440772	1.03858	-2.52256	-2.46794
GAPDH	GAPDH	0.415938	-0.857843	-1.05705	1.67544	1.59539
Gclc	Gclc	0.238484	1.27383	1.41197	0.224855	0.722568
Glutaminase	Glutaminase	0.976662	0.0301809	1.00472	-0.521638	-0.514838
GranzymeB	GranzymeB	0.696092	-0.404998	-1.03752	-1.18989	-1.24304
GSK3a.b.pS21.9	GSK3a.b.pS21.9	0.464516	-0.768061	-1.04785	0.52579	0.458358
GSK3a.b	GSK3a.b	0.795467	0.268017	1.01229	1.72399	1.74161
H2AX..pS139	H2AX..pS139	0.790045	-0.275324	-1.01115	-1.51874	-1.53475
HER2..pY1248	HER2..pY1248	0.782906	-0.284969	-1.02174	-1.8946	-1.92562
Ho1	Ho1	0.522618	0.668522	1.05006	-1.99384	-1.92337
ICOS	ICOS	0.938641	-0.0794307	-1.00764	-1.43678	-1.44776
IGFBP2	IGFBP2	0.198587	1.40171	1.1698	-1.95451	-1.72825
IGFR.1	IGFR.1	0.637281	0.490011	1.0491	-0.601231	-0.532081
IRS1	IRS1	0.148601	-1.59849	-1.16388	1.14955	0.930609
JNK2	JNK2	0.628743	-0.502665	-1.02756	0.690442	0.651215
KEAP1	KEAP1	0.476601	0.746723	1.04768	-0.0936515	-0.0264466
Kras	Kras	0.575484	0.583733	1.08781	0.593239	0.714667
KU80	KU80	0.607036	-0.535242	-1.07319	-0.598671	-0.700573
LCN2a	LCN2a	0.118781	1.74696	1.61361	-1.26453	-0.574244
LKB1..pS334	LKB1..pS334	0.145627	1.612	1.09342	0.261326	0.390169
LKB1	LKB1	0.746529	-0.334603	-1.04831	2.31739	2.24931
LSD1	LSD1	0.239948	1.26949	1.1068	0.340311	0.48671
MAPK.pT202.Y204	MAPK.pT202.Y204	0.951178	0.0631732	1.00467	2.55085	2.55757
Mcl1	Mcl1	0.726431	0.362413	1.03639	-0.0531641	-0.00159729
MDM2.pS166	MDM2.pS166	0.882353	0.152782	1.00846	0.0593331	0.0714937
MEK1.2.pS217.221	MEK1.2.pS217.221	0.318027	-1.06484	-1.04932	1.62728	1.55783
MEK1	MEK1	0.00494259	-3.84066	-1.3607	-0.984042	-1.42839
MEK2	MEK2	0.229978	-1.29947	-1.07073	-0.487881	-0.586482
Merlin.NF2	Merlin.NF2	0.848543	0.197261	1.01818	-2.40366	-2.37768
Met.pY1234.1235	Met.pY1234.1235	0.34083	1.01274	1.03932	-1.00218	-0.946539
Met	Met	0.612254	-0.527356	-1.01803	-0.871919	-0.8977
Mre11	Mre11	0.197477	-1.40557	-1.06944	-0.697025	-0.793875
MSH2	MSH2	0.0742347	-2.05237	-1.41663	2.66093	2.15847
mTOR.pS2448	mTOR.pS2448	0.492175	-0.719738	-1.04812	-0.0123467	-0.0801477
mTOR	mTOR	0.892991	0.138863	1.01076	1.92794	1.94339
N_Cadherin	N_Cadherin	0.0803143	2.00162	1.0827	-2.03825	-1.92361
NF.kB.p65.pS536	NF.kB.p65.pS536	0.159458	-1.55118	-1.10643	-0.0821021	-0.228013
NF.kBp65	NF.kBp65	0.544778	0.63239	1.07655	1.87875	1.98517
Notch1	Notch1	0.68701	0.417902	1.03074	-1.56796	-1.52427
Notch2	Notch2	0.479141	-0.742282	-1.11284	1.65833	1.50408
NQO1	NQO1	0.218411	1.33566	1.14867	0.891685	1.09166
Nrf2	Nrf2	0.24207	1.26325	1.05521	-1.22807	-1.15054
OX40	OX40	0.389248	-0.910339	-1.0537	-2.47393	-2.54939
p16_INK4a	p16_INK4a	0.666699	0.447044	1.07825	1.65134	1.76003
p21	p21	0.204589	-1.38113	-1.06898	-0.658299	-0.754529
p38.pT180.Y182	p38.pT180.Y182	0.397261	-0.894315	-1.05091	0.952854	0.881214
p38	p38	0.576263	0.582518	1.01927	0.832656	0.860193
p53	p53	0.0659882	-2.1281	-1.16137	-2.18492	-2.40075
p70S6K.pT389	p70S6K.pT389	0.105649	-1.82372	-1.08484	-0.336009	-0.453492
p70S6K	p70S6K	0.0971544	1.87833	1.10604	1.05038	1.19578
p90RSK.pT359	p90RSK.pT359	0.978669	0.0275843	1.00464	-1.15885	-1.15217
p90RSK	p90RSK	0.957755	-0.0546528	-1.00392	1.16466	1.15901
PAR	PAR	0.834443	0.215934	1.05832	-0.548197	-0.466424
PARP.cleaved	PARP.cleaved	0.523878	0.666443	1.06691	0.62441	0.717852
PCNA	PCNA	0.9247	0.0975363	1.00799	0.389184	0.400661
PDCD1.PD1.	PDCD1.PD1.	0.552427	-0.620122	-1.12008	-0.390017	-0.553625
PDGFR.a	PDGFR.a	0.452363	-0.789897	-1.08598	-0.904254	-1.02325
PDGFR.b	PDGFR.b	0.576137	-0.582715	-1.05533	0.632707	0.555018
PDK1.pS241	PDK1.pS241	0.863774	-0.177176	-1.02956	0.858062	0.816038
PGC1	PGC1	0.920605	0.102861	1.0079	-0.214155	-0.202801
PI3K.p110a	PI3K.p110a	0.096903	1.88002	1.11405	-0.271748	-0.115934
PI3K.p85	PI3K.p85	0.442304	0.808272	1.02922	0.148236	0.18979
PKCa.pS657	PKCa.pS657	0.50203	-0.702945	-1.05042	0.202842	0.131882
PKCa	PKCa	0.32515	-1.04827	-1.05942	1.14026	1.05698
PKM1	PKM1	0.429886	0.831356	1.03189	0.239136	0.284422
PKM2	PKM2	0.98279	-0.0222544	-1.0019	2.2947	2.29196
PLK1	PLK1	0.606734	0.5357	1.06241	-2.01045	-1.92311
PTEN	PTEN	0.0790045	2.01223	1.24518	0.927753	1.24411
Rab25	Rab25	0.296802	1.11604	1.13277	-3.19874	-3.01888
RAD50	RAD50	0.84319	-0.20434	-1.02519	-0.0190045	-0.0548922
Rad51	Rad51	0.0119656	-3.23508	-1.15841	-2.62273	-2.83487
Rb.pS807.811	Rb.pS807.811	0.307236	-1.09052	-1.09782	-0.0155263	-0.150165
Rb	Rb	0.857783	0.185066	1.02047	-0.262468	-0.233238
RECQL4	RECQL4	0.936038	0.0828095	1.00876	-2.94419	-2.93161
S6.pS235.236	S6.pS235.236	0.196142	-1.41025	-1.09696	-0.606875	-0.740392
S6.pS240.244	S6.pS240.244	0.5748	-0.584801	-1.0431	0.529634	0.46876
S6	S6	0.819509	0.235804	1.02213	2.75917	2.79076
Slfn11	Slfn11	0.985036	0.0193496	1.0027	1.42094	1.42483
Smad3	Smad3	0.449008	-0.795994	-1.08376	1.89555	1.77951
SMYD3	SMYD3	0.053585	2.26164	1.21765	1.05744	1.34154
Snail	Snail	0.270606	-1.18344	-1.18882	2.76335	2.51382
Sox2	Sox2	0.702985	0.395255	1.01494	-0.97964	-0.958252
Src.pY416	Src.pY416	0.565308	0.599688	1.05797	-1.62947	-1.54816
Src.pY527	Src.pY527	0.162502	1.53844	1.18654	-0.972644	-0.725878
Src	Src	0.719783	-0.371679	-1.02824	2.95101	2.91082
STAT3.pY705	STAT3.pY705	0.884927	0.149411	1.01627	-1.15129	-1.128
Stat5	Stat5	0.127117	-1.70226	-1.11386	2.60732	2.45175
Stathmin	Stathmin	0.354901	-0.981915	-1.04863	-0.953116	-1.02162
TAZ	TAZ	0.331326	-1.03412	-1.05147	0.146164	0.0737588
Thymidilate.Synthase	Thymidilate.Synthase	0.216231	1.34266	1.17138	-0.0997235	0.128491
TSC2.pT1462	TSC2.pT1462	0.162689	1.53766	1.27678	-2.48195	-2.12944
TSC2	TSC2	0.565093	0.600027	1.05397	0.0566723	0.132507
TTF1	TTF1	0.0624753	2.16322	3.18732	-3.28839	-1.61605
UPF1	UPF1	0.0448379	-2.37581	-1.43569	-0.0163157	-0.538064
VEGFR2	VEGFR2	0.981946	0.0233466	1.00338	2.48554	2.49041
Vimentin	Vimentin	0.00626452	-3.67496	-2.09744	-0.976847	-2.04547
WEE1.pS642	WEE1.pS642	0.602722	0.541789	1.07313	-1.32124	-1.21942
WEE1	WEE1	0.269346	-1.18681	-1.10593	-0.143459	-0.288724
WRN	WRN	0.251583	1.23581	1.07776	0.061561	0.1696
xCT	xCT	0.195879	1.41117	1.28361	-1.43825	-1.07804
XIAP	XIAP	0.303823	1.09879	1.14329	-0.519325	-0.326128
XRCC1	XRCC1	0.485908	0.730529	1.06568	-2.34727	-2.2555
YAP	YAP	0.287354	1.13977	1.05384	-1.35606	-1.28041
YB1.pS102	YB1.pS102	0.727876	-0.360404	-1.02945	-0.092522	-0.134398
YB1	YB1	0.148799	1.5976	1.26384	-1.29175	-0.953937

## Sheet: Fig. 1d
Fig1D top QPCR
Fold Change	393P	393P	344SQ	344SQ
	DMSO	AZD6244	DMSO	AZD6244
	0.97646	5.11198	1.74724	6.49798
	1.03477	5.21586	1.45347	6.48469
	0.988771	5.42255	1.57177	8.11664
Fig1D bottom %PDL1 on live cells
cell line	393P	393P	393P	393P	344SQ	344SQ	344SQ	344SQ
AZD6244 concentration (uM)	0	5	10	50	0	5	10	50
	0.54	2.11	3.52	12.2	2.43	13.4	8.77	6.82
	0.65	2.98	3.96	11.1	2.99	12.4	11.8	8.21
	1.85	1.11	5.32	14.9	2.48	15.3	11.4	5.4

## Sheet: Fig. 1f
	Probe	pValue	tstat	FoldChnage	control	treated
X14.3.3.beta	X14.3.3.beta	0.00123878	-8.14088	-1.08492	0.0954371	-0.022149
X14.3.3.epsilon	X14.3.3.epsilon	0.819936	-0.24303	-1.19228	-2.22691	-2.48063
X14.3.3.Zeta	X14.3.3.Zeta	0.00417027	5.88391	1.24488	2.13829	2.4543
X4EBP.1.pS65	X4EBP.1.pS65	3.39657e-06	-36.411	-1.49373	1.88498	1.30607
X4EBP.1.pT37.46	X4EBP.1.pT37.46	2.09285e-06	41.1079	1.54548	1.61011	2.23817
X4EBP.1	X4EBP.1	0.695609	0.420677	1.03565	2.41338	2.46392
X53BP1	X53BP1	9.56509e-05	-15.7202	-1.61359	1.10939	0.419112
ACC.pS473	ACC.pS473	5.28839e-05	-18.262	-1.49788	3.58244	2.99952
ACC1	ACC1	8.62256e-05	-16.1388	-1.71251	2.58312	1.80701
AIB.1	AIB.1	0.0136506	-4.20411	-1.19367	-0.455231	-0.710629
AKT.pS437	AKT.pS437	0.000200723	-13.0217	-1.25677	-0.240881	-0.570598
AKT.pT308	AKT.pT308	0.00656619	-5.18886	-1.05289	-0.817633	-0.891985
AKT	AKT	0.000318291	-11.5746	-1.1839	3.48113	3.23759
AMPKa.pT172	AMPKa.pT172	0.0003201	11.5578	1.45705	-0.510336	0.0327115
AMPKa	AMPKa	0.798643	-0.272617	-1.00491	1.06764	1.06058
ASCL1	ASCL1	0.012096	-4.35642	-1.09848	0.743793	0.608282
ATM.pS1981	ATM.pS1981	0.000404174	-10.8864	-1.19817	0.0108691	-0.249966
ATM	ATM	0.0311744	-3.25681	-1.09759	-0.680979	-0.815312
ATR.pS428	ATR.pS428	0.152009	-1.76678	-1.06889	0.0518291	-0.0442816
ATR	ATR	0.0304257	-3.28262	-1.1172	0.697234	0.53735
Axl	Axl	0.0225041	-3.61262	-1.19308	0.276145	0.021453
b.Catenin	b.Catenin	0.000628925	9.71333	1.39896	1.17689	1.66124
B7.H3	B7.H3	0.00725828	-5.04466	-1.09429	-1.82825	-1.95824
B7.H4	B7.H4	0.000512069	-10.2431	-1.15147	-2.18995	-2.39343
BAD.pS112	BAD.pS112	9.30678e-05	15.8296	1.49685	0.776864	1.35879
BAP1	BAP1	0.718131	-0.387486	-1.0159	-0.912613	-0.935375
BAX	BAX	0.484185	0.770128	1.02719	1.50688	1.54558
Bcl.2	Bcl.2	0.0799476	-2.33347	-1.33744	-1.29721	-1.71669
Bcl.xL	Bcl.xL	0.136926	-1.85668	-1.02414	1.38855	1.35413
BIM	BIM	0.000300246	-11.7489	-1.50151	1.00336	0.416945
c.Kit	c.Kit	0.0339415	-3.16742	-1.099	-0.330975	-0.467169
Caspase3	Caspase3	3.03499e-05	-21.0071	-1.25168	-0.877	-1.20086
Caspase7	Caspase7	0.106291	2.07777	1.07917	-1.14818	-1.03826
Catalase	Catalase	0.776473	0.303735	1.02418	-3.9354	-3.90092
Caveolin	Caveolin	0.000229921	12.5783	1.22676	2.08854	2.38339
CD274.PD.L1.	CD274.PD.L1.	0.0146896	-4.11354	-1.1168	-1.04064	-1.20002
CD3	CD3	0.150274	-1.77663	-1.10848	0.722465	0.573881
CD31	CD31	0.074783	-2.39473	-1.11577	0.812125	0.65409
CD38	CD38	0.000199292	13.0455	1.79568	-1.13914	-0.294614
CD4	CD4	0.994915	0.00678023	1.00021	-1.64502	-1.64471
CD45RO	CD45RO	0.00012628	-14.6508	-1.24282	-1.0448	-1.35841
CD68	CD68	0.27907	-1.25112	-1.03637	-1.23765	-1.28918
CD8	CD8	0.00127523	-8.07913	-1.16431	1.10949	0.890021
Cdc2.pY15	Cdc2.pY15	0.114166	-2.01485	-1.04218	1.20683	1.14723
Cdc2	Cdc2	0.486637	0.765517	1.15808	-5.14314	-4.93141
Cdk2	Cdk2	0.0154919	-4.04874	-1.2642	-5.26342	-5.60164
Cdk7	Cdk7	0.0372294	-3.07175	-1.31446	1.23155	0.837074
CHK1.pS296	CHK1.pS296	0.0581654	2.63034	1.06315	-3.24558	-3.15723
CHK1.pS345	CHK1.pS345	0.0713615	-2.43801	-1.06493	-0.254203	-0.34496
CHK1	CHK1	0.05344	-2.71176	-1.07502	2.32125	2.21688
CHK2.pT68	CHK2.pT68	0.0849403	-2.27836	-1.06745	-0.660135	-0.754299
CHK2	CHK2	0.312065	-1.15589	-1.0543	-1.36673	-1.44301
cJUN.pS73	cJUN.pS73	0.0160821	4.00358	1.11234	-0.599984	-0.44638
cMyc	cMyc	7.6285e-05	-16.6469	-1.4522	1.42628	0.888041
COLLAGEN.VI	COLLAGEN.VI	0.878823	0.162456	1.03327	1.18094	1.22815
COX2.	COX2.	0.05599	2.66684	1.07207	0.149251	0.249648
cRaf	cRaf	0.0156714	-4.03479	-1.11117	2.52785	2.37577
CTLA4	CTLA4	0.0270214	-3.41024	-1.11261	0.438397	0.284449
Cyclin.B1	Cyclin.B1	0.00412726	-5.90063	-1.10028	-1.58718	-1.72506
Cyclin.D1	Cyclin.D1	0.0280808	-3.36857	-1.05025	1.35167	1.28094
CyclinE1	CyclinE1	0.0753523	-2.38774	-1.15744	0.694877	0.483937
DLK1	DLK1	0.204961	1.51246	1.08252	0.231383	0.345781
DLL3	DLL3	0.557806	0.638616	1.01948	-0.369961	-0.342131
DNA.PKcs	DNA.PKcs	0.234897	1.39713	1.05178	-4.2364	-4.16357
DUSP4.MKP2	DUSP4.MKP2	0.000760296	-9.24723	-1.21135	-3.43019	-3.7068
E.Cadherin	E.Cadherin	0.000941135	8.74772	1.44088	-0.0798989	0.447056
E2F1	E2F1	0.830648	-0.228246	-1.0175	-3.54179	-3.56682
EGFR.pY1173	EGFR.pY1173	0.0169847	-3.93826	-1.0834	-1.98027	-2.09584
EGFR	EGFR	0.817467	-0.246447	-1.00421	0.0459405	0.0398752
eIF4E	eIF4E	0.213254	1.47889	1.03899	2.12979	2.18497
EIK1.pS383	EIK1.pS383	0.00739986	5.01722	1.03114	-0.203428	-0.159185
ER.pS118	ER.pS118	0.00380527	6.03298	1.16109	-0.224828	-0.00935053
ERK1.2..pT202.Y204	ERK1.2..pT202.Y204	1.67306e-05	24.4033	1.96382	0.972533	1.9462
FAK	FAK	0.368271	1.0132	1.02199	3.07209	3.10346
Fibronectin	Fibronectin	3.16262e-05	-20.7902	-1.92052	2.07412	1.13263
Fox3a	Fox3a	0.200023	-1.53311	-1.02668	0.0151515	-0.0228373
FoxP3	FoxP3	0.0142614	-4.14991	-1.15615	-2.83002	-3.03935
GAPDH	GAPDH	0.242507	-1.37015	-1.05157	3.32353	3.25099
Gclc	Gclc	0.344634	1.07064	1.12719	0.561371	0.734103
Glutaminase	Glutaminase	0.0603979	-2.59448	-1.17562	0.154093	-0.079323
GranzymeB	GranzymeB	0.523602	-0.698041	-1.02207	-1.1802	-1.2117
GSK3a.b.pS21.9	GSK3a.b.pS21.9	0.000302794	11.7235	1.32366	0.0468453	0.451382
GSK3a.b	GSK3a.b	0.00368452	-6.08621	-1.07388	2.02013	1.91729
H2AX..pS139	H2AX..pS139	2.21579e-05	22.7385	1.59201	-1.15578	-0.484925
HER2..pY1248	HER2..pY1248	0.145601	1.80375	1.09487	-2.1778	-2.04704
Ho1	Ho1	0.0234825	-3.56491	-1.08576	-2.14026	-2.25896
ICOS	ICOS	0.0321366	-3.2247	-1.36108	-1.43434	-1.87908
IGFBP2	IGFBP2	0.533595	0.680401	1.12376	-1.53951	-1.37118
IGFR.1	IGFR.1	0.000674862	-9.53762	-1.12312	0.47687	0.309354
IRS1	IRS1	0.0141373	-4.16069	-1.1975	1.12148	0.861449
JNK2	JNK2	0.214938	1.47224	1.07773	2.17404	2.28203
KEAP1	KEAP1	0.339439	1.08373	1.03704	0.0825323	0.13501
Kras	Kras	0.433838	0.869089	1.2429	-5.14578	-4.83207
KU80	KU80	0.06771	2.48688	1.02997	0.000714585	0.043318
LCN2a	LCN2a	0.0427519	-2.93145	-1.16212	-1.61463	-1.83139
LKB1..pS334	LKB1..pS334	0.772602	-0.309206	-1.00998	0.732825	0.718502
LKB1	LKB1	0.00494121	-5.61588	-1.27965	1.53677	1.18101
LSD1	LSD1	0.121573	-1.95986	-1.07901	1.54555	1.43584
MAPK.pT202.Y204	MAPK.pT202.Y204	4.78277e-05	18.7312	2.06749	0.779434	1.82731
Mcl1	Mcl1	0.000413402	10.8234	1.1597	0.470745	0.684496
MDM2.pS166	MDM2.pS166	0.844573	0.20912	1.0083	1.47165	1.48357
MEK1.2.pS217.221	MEK1.2.pS217.221	0.000135606	14.3881	1.35983	0.88751	1.33094
MEK1	MEK1	0.00343121	-6.20517	-1.12098	-1.07306	-1.23782
MEK2	MEK2	0.0388784	3.02743	1.06371	-0.170582	-0.081481
Merlin.NF2	Merlin.NF2	0.00147515	-7.77535	-1.12815	-1.78474	-1.9587
Met.pY1234.1235	Met.pY1234.1235	0.946516	0.0713877	1.0018	-0.725169	-0.722576
Met	Met	0.801435	-0.268721	-1.00999	-0.290625	-0.304961
Mre11	Mre11	0.0166354	-3.96303	-1.10534	-0.602446	-0.746931
MSH2	MSH2	0.199584	-1.53497	-1.13611	0.827815	0.643714
mTOR.pS2448	mTOR.pS2448	0.00619642	5.27373	1.13523	-0.387405	-0.204421
mTOR	mTOR	0.00668241	-5.16338	-1.12365	1.36409	1.1959
N_Cadherin	N_Cadherin	0.00649871	-5.20391	-1.10731	-1.7876	-1.93466
NF.kB.p65.pS536	NF.kB.p65.pS536	0.00364182	6.10555	1.12222	-1.39166	-1.22531
NF.kBp65	NF.kBp65	0.0037162	6.07204	1.21325	2.3517	2.63058
Notch1	Notch1	0.53141	-0.684237	-1.0261	-1.08023	-1.11741
Notch2	Notch2	0.491858	0.755759	1.01689	2.43287	2.45704
NQO1	NQO1	0.00149987	-7.74135	-1.15285	-1.02051	-1.22571
Nrf2	Nrf2	0.0212612	-3.67693	-1.05505	-0.776725	-0.85403
OX40	OX40	0.000186515	-13.2676	-1.25069	-2.26572	-2.58844
p16_INK4a	p16_INK4a	0.510136	-0.7222	-1.02767	2.77803	2.73865
p21	p21	0.560257	-0.634455	-1.0095	-0.505758	-0.519399
p38.pT180.Y182	p38.pT180.Y182	0.000134665	14.4136	1.45205	-1.04488	-0.506795
p38	p38	0.0650362	2.52462	1.04087	0.973619	1.0314
p53	p53	0.00923805	-4.71024	-1.1061	-2.39098	-2.53646
p70S6K.pT389	p70S6K.pT389	0.0967092	-2.16166	-1.0365	-0.922102	-0.973818
p70S6K	p70S6K	0.0114425	-4.42769	-1.14552	2.31898	2.12297
p90RSK.pT359	p90RSK.pT359	0.00204682	7.12914	1.36672	-2.30216	-1.85144
p90RSK	p90RSK	0.00589283	-5.34818	-1.21215	1.16872	0.89116
PAR	PAR	8.56192e-06	-28.8755	-2.26177	1.25119	0.0737372
PARP.cleaved	PARP.cleaved	0.102021	-2.11408	-1.10046	0.0276296	-0.110471
PCNA	PCNA	0.67951	-0.444743	-1.02033	1.02652	0.997486
PDCD1.PD1.	PDCD1.PD1.	0.394348	-0.953462	-1.0985	-6.44635	-6.58189
PDGFR.a	PDGFR.a	0.000758328	-9.25345	-1.12584	-1.49515	-1.66614
PDGFR.b	PDGFR.b	0.324695	-1.12191	-1.02118	-1.67094	-1.70119
PDK1.pS241	PDK1.pS241	1.91485e-05	23.5889	1.64171	0.452816	1.16801
PGC1	PGC1	0.00463128	-5.71702	-1.16635	0.0178367	-0.204159
PI3K.p110a	PI3K.p110a	0.098809	2.14251	1.05868	-0.0743969	0.00786444
PI3K.p85	PI3K.p85	0.0151337	4.07716	1.0895	0.232412	0.356075
PKCa.pS657	PKCa.pS657	0.00635842	5.23581	1.09925	-0.149017	-0.0124915
PKCa	PKCa	0.00107974	8.43935	1.29653	1.09821	1.47286
PKM1	PKM1	0.0422031	2.94442	1.06038	0.519297	0.603881
PKM2	PKM2	0.00815514	-4.88093	-1.13273	2.94171	2.76191
PLK1	PLK1	0.380714	-0.984254	-1.04804	-2.06852	-2.13621
PTEN	PTEN	0.00223009	6.96799	1.21688	1.28432	1.56751
Rab25	Rab25	0.0315668	-3.24358	-1.09684	-3.00092	-3.13426
RAD50	RAD50	1.26255e-05	-26.1923	-1.65361	-0.258471	-0.984089
Rad51	Rad51	0.00017719	-13.442	-1.32378	-0.131782	-0.536451
Rb.pS807.811	Rb.pS807.811	0.000387034	-11.0083	-1.41682	1.49783	0.99517
Rb	Rb	0.961998	0.0506964	1.00241	-1.75716	-1.75368
RECQL4	RECQL4	0.00177767	-7.40121	-1.15357	-3.02712	-3.23323
S6.pS235.236	S6.pS235.236	0.00224547	6.95522	1.19925	-0.71315	-0.451021
S6.pS240.244	S6.pS240.244	0.257278	1.3201	1.18659	0.411337	0.658164
S6	S6	0.0189033	-3.81227	-1.17364	3.18983	2.95884
Slfn11	Slfn11	0.0341761	-3.16024	-1.14519	0.891394	0.695811
Smad3	Smad3	0.00025331	-12.2709	-1.45521	2.85431	2.31308
SMYD3	SMYD3	0.0027273	-6.60219	-1.40674	1.81434	1.32199
Snail	Snail	0.00259543	-6.69068	-1.63244	1.56541	0.858385
Sox2	Sox2	0.00257086	-6.70778	-1.21367	-0.625775	-0.905146
Src.pY416	Src.pY416	0.000773278	9.20665	1.2683	-1.79603	-1.45314
Src.pY527	Src.pY527	0.00053952	10.106	1.3436	-1.32822	-0.902114
Src	Src	0.00772599	-4.95638	-1.15516	3.8176	3.6095
STAT3.pY705	STAT3.pY705	0.00692733	-5.11142	-1.11129	-2.27663	-2.42886
Stat5	Stat5	0.00622152	-5.26778	-1.16566	3.36687	3.14573
Stathmin	Stathmin	0.033126	3.19285	1.11552	-0.131952	0.025762
TAZ	TAZ	0.037259	-3.07094	-1.12189	0.63756	0.471624
Thymidilate.Synthase	Thymidilate.Synthase	0.0137219	-4.19764	-1.12449	0.606589	0.437315
TSC2.pT1462	TSC2.pT1462	0.763925	-0.321508	-1.02767	-1.62228	-1.66165
TSC2	TSC2	0.00321649	-6.3148	-1.19414	0.423121	0.167143
TTF1	TTF1	6.29766e-06	31.1889	1.97773	-1.09495	-0.111105
UPF1	UPF1	0.0911061	-2.21511	-1.1078	1.51455	1.36686
VEGFR2	VEGFR2	0.0294533	3.31728	1.11357	3.53299	3.68818
Vimentin	Vimentin	5.47652e-06	-32.3012	-2.47209	-0.741909	-2.04764
WEE1.pS642	WEE1.pS642	0.000688174	9.48946	1.21603	-0.559983	-0.2778
WEE1	WEE1	0.000441503	-10.6419	-1.37558	1.93264	1.4726
WRN	WRN	0.000157267	13.8562	1.17279	0.462304	0.692248
xCT	xCT	0.0864441	2.26247	1.11618	-0.186452	-0.0278792
XIAP	XIAP	0.048189	2.81261	1.12859	-0.308923	-0.134399
XRCC1	XRCC1	0.00133245	-7.98646	-1.17194	-1.82485	-2.05374
YAP	YAP	0.0850168	-2.27754	-1.08784	-0.498615	-0.620086
YB1.pS102	YB1.pS102	3.38355e-05	20.4395	1.49249	0.47288	1.0506
YB1	YB1	0.102102	-2.11337	-1.07111	-0.395347	-0.494451

## Sheet: Fig. 2a
344SQ Tumor Measurements Raw Data												Lung Metastatic Nodules Quantification
Cage	Name	Ear ID	Cells	Treatment	Tumor Volume 9/11/2017	Tumor Volume #1 9/18/2017	Tumor Volume #1 9/25/2017	Tumor Volume #1 10/02/2017	Tumor Weight #1 10/02/2017	Lung Mets Week 4		Solvent + IgG	Solvent + anti-PDL1	AZD6244 + IgG	AZD6244 + anti-PDL1	Combo Resistant
128814	KPW 7.3 a	1L	344SQ	Solvent+IgG	124.333	159.424	362.518	593.664	0.61	14		14	15	18	0	18
128814	KPW 7.3 b	1R	344SQ	Solvent+IgG	151.532	175.791	360.122	502.402	0.94	23		23	4	8	0	39
128814	KPW 7.3 c	1L1R	344SQ	Solvent+IgG	99.7311	166.736	324.851	530.538	0.66	22		22	2	6	0	4
128814	KPW 7.3 d	2L	344SQ	Solvent+IgG	95.3034	265.287	496.687	694.052	1.02	35		35	3	28	0	14
128814	KPW 7.3 e	2R	344SQ	Solvent+IgG	93.8087	280.816	338.011	777.021	1.31	41		41	1	42		17
91143	KP 31.3 a	1L	344SQ	Solvent+aPD-L1	106.157	189.029	375.654	585.44	0.74	15		27	5	33
91143	KP 31.3 b	1R	344SQ	Solvent+aPD-L1	81.4644	185.869	263.833	393.3	0.66	4		45	49
91143	KP 31.3 c	1L1R	344SQ	Solvent+aPD-L1	125.019	145.107	315.968	349.899	0.57	2		47	25
128876	LSL 36.4 c	1R	344SQ	Solvent+aPD-L1	111.881	186.154	304.282	420.224	0.75	3		30	23
128876	LSL 39.1 a	1L1R	344SQ	Solvent+aPD-L1	Dead	Dead	Dead					8	31
128876	LSL 39.1 b	2L	344SQ	Solvent+aPD-L1	78.6217	141.717	176.406	331.694	0.57	1
66413	LSL 35.4 a	1L	344SQ	AZD6244+IgG	64.2223	188.73	228.345	364.141	0.58	18
66413	LSL 35.4 b	1R	344SQ	AZD6244+IgG	49.8466	Dead	Dead
66413	LSL 35.4 c	1L1R	344SQ	AZD6244+IgG	154.708	205.154	355.334	378.614	0.56	8
66413	LSL 36.5 b	2R	344SQ	AZD6244+IgG	154.774	201.536	309.545	452.969	0.46	6
110367	WTSV 24.7 c	1L	344SQ	AZD6244+aPD-L1	131.132	67.047	102.494	72.6101	0.25	0
110367	WTSV 24.7 d	1R	344SQ	AZD6244+aPD-L1	108.001	118.831	123.546	184.813	0.4	0
110367	WTSV 24.7 e	1L1R	344SQ	AZD6244+aPD-L1	92.662	142.814	160.121	214.042	0.38	0
110367	WTSV 24.7 f	2L	344SQ	AZD6244+aPD-L1	111.021	57.3027	102.364	152.145	0.33	0
Cage	Name	Ear ID	Cells	Treatment	Tumor Volume 3/6/2018	Tumor Volume 3/20/2018	Tumor Volume 4/2/2018	SQ W	Lung Mets	Tumor Volume 4/9/2018	Tumor Volume 4/16/2018	Tumor Weight 4/16/2018	Lung Mets2	Tumor Volume 4/23/2018	Tumor Weight 4/23/2018	Final Lung Mets	Tumor Volume 4/30/2018	Tumor Volume 5/7/2018	Tumor Weight 5/7/2018
164121	WTSV 0.7 es	NM	344SQ	Solvent+IgG	201.244	615.377	827.499			872.826	1221.45	2.04	27	Sac'd	Sac'd	Sac'd	Sac'd	Sac'd	Sac'd
164121	WTSV 0.7 et	1L	344SQ	Solvent+IgG	266.478	441.369	483.491			633.478	1020.02	1.36	45	Sac'd	Sac'd	Sac'd	Sac'd	Sac'd	Sac'd
164121	WTSV 0.7 eu	1R	344SQ	Solvent+IgG	253.312	470.178	617.847			1183.72	1675.96	2.1	47	Sac'd	Sac'd	Sac'd	Sac'd	Sac'd	Sac'd
164121	WTSV 0.7 ev	1L1R	344SQ	Solvent+IgG	217.046	405.816	441.08			558.894	836.292	1.57	30	Sac'd	Sac'd	Sac'd	Sac'd	Sac'd	Sac'd
164121	WTSV 0.7 ew	2L	344SQ	Solvent+IgG	98.7539	322.462	487.676			563.98	572.555	0.7	8	Sac'd	Sac'd	Sac'd	Sac'd	Sac'd	Sac'd
164122	WTSV 0.7 en	NM	344SQ	Solvent+antiPDL1	205.685	394.847	529.847			651.726	727.802	0.99	5	Sac'd	Sac'd	Sac'd	Sac'd	Sac'd	Sac'd
164122	WTSV 0.7 eo	1L	344SQ	Solvent+antiPDL1	175.42	483.007	640.45			1085.51	2097.01	2.27	49	Sac'd	Sac'd	Sac'd	Sac'd	Sac'd	Sac'd
164122	WTSV 0.7 ep	1R	344SQ	Solvent+antiPDL1	187.906	426.659	605.965			945.622	1460.02	1.62	25	Sac'd	Sac'd	Sac'd	Sac'd	Sac'd	Sac'd
164122	WTSV 0.7 eq	1L1R	344SQ	Solvent+antiPDL1	218.086	290.706	297.47			414.749	607.029	1.08	23	Sac'd	Sac'd	Sac'd	Sac'd	Sac'd	Sac'd
164122	WTSV 0.7 er	2L	344SQ	Solvent+antiPDL1	198.269	306.177	507.279			738.453	1244.07	2.25	31	Sac'd	Sac'd	Sac'd	Sac'd	Sac'd	Sac'd
164123	WTSV 0.7 ei	NM	344SQ	AZD6244+IgG	239.962	Dead	Dead			Dead	Dead	Dead	Dead	Dead	Dead	Dead	Dead	Dead	Dead
164123	WTSV 0.7 ej	1L	344SQ	AZD6244+IgG	488.784	767.181	853.058			910.928	2395.55	2.95	28	Sac'd	Sac'd	Sac'd	Sac'd	Sac'd	Sac'd
164123	WTSV 0.7 ek	1R	344SQ	AZD6244+IgG	275.051	342.87	354.673	0.52	7	Sac'd	Sac'd	Sac'd	Sac'd	Sac'd	Sac'd	Sac'd	Sac'd	Sac'd	Sac'd
164123	WTSV 0.7 el	1L1R	344SQ	AZD6244+IgG	321.658	346.862	378.667			619.983	822.576	1.19	42	Sac'd	Sac'd	Sac'd	Sac'd	Sac'd	Sac'd
164123	WTSV 0.7 em	2L	344SQ	AZD6244+IgG	263.367	239.689	323.51			535.968	824.411	0.88	33	Sac'd	Sac'd	Sac'd	Sac'd	Sac'd	Sac'd
164124	WTSV 0.7 ed	NM	344SQ	AZD6244+antiPDL1	185.299	143.439	220.941			278.206	423.696			1231.63	1.3	18	Sac'd	Sac'd	Sac'd
164124	WTSV 0.7 ee	1L	344SQ	AZD6244+antiPDL1	339.621	254.47	377.416			384.663	748.346			1407.7		39	2009.43	3000.51	3.59
164124	WTSV 0.7 ef	1R	344SQ	AZD6244+antiPDL1	237.152	80.7861	136.699			251.959	292.457			478.054		4	725.348	976.485	1.25
164124	WTSV 0.7 eg	1L1R	344SQ	AZD6244+antiPDL1	281.933	151.888	180.983			174.495	303.36			583.558		14	752.726	1106.89	1.54
164124	WTSV 0.7 eh	2L	344SQ	AZD6244+antiPDL1	296.209	154.867	188.73			268.455	425.749			717.304		17	889.779	1142.59	1.56

## Sheet: Fig. 2b
% CD8+ T cells of CD45+CD3+
Solvent + IgG	Solvent + anti-PDL1	AZD6244 + IgG	AZD6244 + anti-PDL1 Sensitive	AZD6244 + anti-PDL1 Resistant
15.1	31	13.2	24.1	36
6.82	32.9	13.4	12.5	30.2
5.78	19.7	31.8	16.9	47.5
7.94	19.3		16.4	41.8
3.24	32.5			24.5

## Sheet: Fig. 2c
% PD1+TIM3+ of CD8+
Solvent + IgG	Solvent + anti-PDL1	AZD6244 + IgG	AZD6244 + anti-PDL1 Sensitive	AZD6244 + anti-PDL1 Resistant
6.54	3.5	8.93	4.83	16.8
21.3	3.26	6.52	3.64	29
20.5	4.92	5.77	4.01	43.9
5.76	8.68		4.67	36.8
19.9	4.14			28.6
% CD44+CD62- of CD8+
Solvent + IgG	Solvent + anti-PDL1	AZD6244 + IgG	AZD6244 + anti-PDL1 Sensitive	AZD6244 + anti-PDL1 Resistant
42	47.7	43.3	40.7	42.2
31.6	41.4	56.3	59.9	43.7
22.4	41.8	62.4	66.7	78.6
36.9	52.6		52	65.5
35.9	47.3			37.3
% CD44-CD62L+ of CD8+
Solvent + IgG	Solvent + anti-PDL1	AZD6244 + IgG	AZD6244 + anti-PDL1 Sensitive	AZD6244 + anti-PDL1 Resistant
45.1	50.2	51.9	49.3	37.5
50.3	58	39.8	35.3	25.8
48.1	55.2	34.8	27	14.2
47.1	45		41.2	28.5
43.3	51.8			33.3

## Sheet: Fig. 2d
393P Tumor Volume Measurements
Cage	Name	Ear ID	Cell	Treatment	Stop Point	Tumor Volume #1 10/30/2017	Tumor Volume #2 10/30/2017	Tumor Volume #1 11/06/2017	Tumor Volume #2 11/06/2017	Tumor Volume #1 11/22/2017	Tumor Volume #2 11/22/2017	Tumor Weight #1 11/22/2017	Tumor Weight #2 11/22/2017	Tumor Volume #1 11/27/2017	Tumor Volume #2 11/27/2017	Tumor Volume #1 12/04/2017	Tumor Volume #2 12/04/2017	Tumor Weight #1 12/04/2017	Tumor Weight #2 12/04/2017	Tumor Volume #1 12/11/2017	Tumor Volume #2 12/11/2017	Tumor Volume #1 12/18/2017	Tumor Volume #2 12/18/2017	Tumor Weight #1 12/18/2017	Tumor Weight #2 12/18/2017
157807	WTSV 0.5 f	NM	393P	Solvent + IgG	Week 4+	134.214	132.672	217.044	218.536	890.479	901.819	1.45	1.232
157807	WTSV 0.5 g	1L	393P	Solvent + IgG	Week 4+	144.083	83.119	145.959	167.821	428.77	382.088	0.56	0.59
157807	WTSV 0.5 h	1R	393P	Solvent + IgG	Week 4+	154.944	129.792	262.178	235.802	2127.27	1354	2.11	1.51
157807	WTSV 0.5 i	1L1R	393P	Solvent + IgG	Week 4+	269.964	146.99	276.505	233.161	767.081	705.54	0.5	1
157807	WTSV 0.5 j	2L	393P	Solvent + IgG	Week 4+	78.5398	49.2331	97.8075	66.1687	407.665	242.466	0.43	0.2
157809	WTSV 0.5 p	NM	393P	Solvent + antiPDL1	Week 4+	73.387	279.161	116.626	173.338	401.33	527.912	0.42	0.62
157809	WTSV 0.5 q	1L	393P	Solvent + antiPDL1	Week 4+	114.401	133.206	175.715	193.193	987.59	406.274	2.78	0.82
157809	WTSV 0.5 r	1R	393P	Solvent + antiPDL1	Week 4+	83.7562	143.905	60.3186	197.12	644.026	518.428	1.04	0.65
157809	WTSV 0.5 s	1L1R	393P	Solvent + antiPDL1	Week 4+	87.4461	109.301	186.342	148.01	702.693	536.076	1.07	1.01
157809	WTSV 0.5 t	2L	393P	Solvent + antiPDL1	Week 4+	48.5889	109.931	76.7959	126.383	273.015	358.898	0.47	0.48
157811	WTSV 0.5 aa	1L	393P	AZD6244 + IgG	Week 4+	138.032	137.674	96.4179	51.8517	157.067	135.316			152.814	95.7058	271.429	167.006			392.482	242.657	2144.96	588.934	3	0.93
157811	WTSV 0.5 ab	1R	393P	AZD6244 + IgG	Week 4+	97.6898	163.625	97.21	120.063	59.1094	189.153			97.5759	189.499	1890.33	351.731	1.91	0.99	1890.33	351.731	1890.33	351.731	1.91	0.99
157811	WTSV 0.5 ac	1L1R	393P	AZD6244 + IgG	Week 4+	106.877	156.689	98.4423	108.293	202.406	186.974			221.764	214.967	623.153	744.948	0.94	0.3	623.153	744.948	623.153	744.948	0.94	0.3
157811	WTSV 0.5 ad	2R	393P	AZD6244 + IgG	Week 4+	149.849	136.072	160.776	110.279	430.273	152.421			458.315	153.992	272.013	169.968			312.552	448.778	2239.14	848.583	2.62	1.22
157811	WTSV 0.5 z	NM	393P	AZD6244 + IgG	Week 4+	127.049	131.166	64.1871	87.7803	101.554	153.058			120.018	93.812	333.362	364.111			570.282	479.146	1213.91	1900.41	1.81	1.53
157813	WTSV 0.5 aj	NM	393P	AZD6244 + antiPDL1	Week 4+	175.285	154.065	98.1718	80.9562	246.403	131.941			184.732	186.719	336.226	253.295	1.28	1.63	633.836	380.85	633.836	380.85	1.28	1.63
157813	WTSV 0.5 ak	1L	393P	AZD6244 + antiPDL1	Week 4+	119.074	125.504	66.1043	98.6505	225.339	154.477			150.314	130.805	190.601	260.746			251.323	287.51	795.87	2133.98	1.13	3.05
157813	WTSV 0.5 al	1R	393P	AZD6244 + antiPDL1	Week 4+	98.2487	159.58	73.3038	124.792	181.323	246.422			110.258	165.749	254.738	253.396			422.214	373.677	933.216	1228.99	1.89	1.85
157813	WTSV 0.5 am	1L1R	393P	AZD6244 + antiPDL1	Week 4+	137.074	339.815	95.3394	284.297	148.623	190.467			151.42	250.114	268.501	514.898	1.21	3.33	377.808	939.681	377.808	939.681	1.21	3.33
157813	WTSV 0.5 an	2L	393P	AZD6244 + antiPDL1	Week 4+	168.692	111.396	121.081	88.2668	75.8114	134.663			104.774	145.617	222.107	195.526			354.363	296.074	2036.6	1421.85	2.08	1.71
Cage	Name	Ear ID	Cell Line	Treatment	Tumor Volume 4/24/2019	Tumor Volume 5/09/2019	Tumor Volume 5/22/2019	Tumor Volume 5/30/2019	Tumor Volume 6/13/2019	Tumor Weight 6/13/2019	Lung Mets	Tumor Volume 6/27/2019	Tumor Volume 7/4/2019	Tumor Weight	Lung Mets2	Tumor Volume 7/11/2019	Tumor Weight 7/11/2019	Lung Mets3	Tumor Volume 7/18/2019	Tumor Weight 7/18/2019
335835	WTSV 0.21 f	NM	393P	Ctrl	46.3341	97.0721	215.513	294.891	602.027	0.79	0	Sac'd	Sac'd	Sac'd	Sac'd	Sac'd	Sac'd	Sac'd	Sac'd	Sac'd
335835	WTSV 0.21 g	1L	393P	Ctrl	53.5395	102.141	230.907	339.065	678.106	0.76	0	Sac'd	Sac'd	Sac'd	Sac'd	Sac'd	Sac'd	Sac'd	Sac'd	Sac'd
335835	WTSV 0.21 h	1R	393P	Ctrl	66.4495	134.876	362.63	507.893	1123.16	1.22	0	Sac'd	Sac'd	Sac'd	Sac'd	Sac'd	Sac'd	Sac'd	Sac'd	Sac'd
335835	WTSV 0.21 i	1L1R	393P	Ctrl	55.2096	96.2752	200.953	266.005	467.172	0.66	0	Sac'd	Sac'd	Sac'd	Sac'd	Sac'd	Sac'd	Sac'd	Sac'd	Sac'd
335835	WTSV 0.21 j	2L	393P	Ctrl	57.2612	121.536	360.146	475.009	1726.96	2	0	Sac'd	Sac'd	Sac'd	Sac'd	Sac'd	Sac'd	Sac'd	Sac'd	Sac'd
335836	WTSV 0.21 k	NM	393P	anti-PDL1	55.7861	113.036	217.373	183.727	947.108	0.51	0	Sac'd	Sac'd	Sac'd	Sac'd	Sac'd	Sac'd	Sac'd	Sac'd	Sac'd
335836	WTSV 0.21 l	1L	393P	anti-PDL1	49.7465	139.15	277.143	398.773	796.412	0.33	0	Sac'd	Sac'd	Sac'd	Sac'd	Sac'd	Sac'd	Sac'd	Sac'd	Sac'd
335836	WTSV 0.21 m	1R	393P	anti-PDL1	36.834	44.442	95.0332	105.473	271.29	0.98	0	Sac'd	Sac'd	Sac'd	Sac'd	Sac'd	Sac'd	Sac'd	Sac'd	Sac'd
335836	WTSV 0.21 n	1L1R	393P	anti-PDL1	69.6071	143.793	482.549	543.093	1140.89	1.12	0	Sac'd	Sac'd	Sac'd	Sac'd	Sac'd	Sac'd	Sac'd	Sac'd	Sac'd
335836	WTSV 0.21 o	2L	393P	anti-PDL1	54.2192	116.251	185.825	223.221	445.005	0.63	0	Sac'd	Sac'd	Sac'd	Sac'd	Sac'd	Sac'd	Sac'd	Sac'd	Sac'd
335837	WTSV 0.21 p	2L	393P	AZD6244-S	69.8096	70.401	54.4941	92.6597	205.664	0.34	0	Sac'd	Sac'd	Sac'd	Sac'd	Sac'd	Sac'd	Sac'd	Sac'd	Sac'd
335837	WTSV 0.21 q	1L1R	393P	AZD6244-S	61.0036	48.7732	57.7802	45.2389	251.633	0.44	0	Sac'd	Sac'd	Sac'd	Sac'd	Sac'd	Sac'd	Sac'd	Sac'd	Sac'd
335837	WTSV 0.21 r	1R	393P	AZD6244-S	66.6023	38.5369	59.8285	74.795	295.847	0.46	0	Sac'd	Sac'd	Sac'd	Sac'd	Sac'd	Sac'd	Sac'd	Sac'd	Sac'd
335837	WTSV 0.21 s	1L	393P	AZD6244-S	50.4914	17.1573	34.4067	35.2775	91.9523	0.25	0	Sac'd	Sac'd	Sac'd	Sac'd	Sac'd	Sac'd	Sac'd	Sac'd	Sac'd
335837	WTSV 0.21 t	NM	393P	AZD6244-S	64.9221	41.5633	37.6991	88.2473	157.714	0.26	0	Sac'd	Sac'd	Sac'd	Sac'd	Sac'd	Sac'd	Sac'd	Sac'd	Sac'd
335847	WTSV 0.21 bn	NM	393P	AZD6244-R	64.6606	41.5842	62.858	95.2363	225.29	N/A	N/A	404.781	548.122	N/A	N/A	2297.27	2.34	109	Sac'd	Sac'd
335847	WTSV 0.21 bo	1L	393P	AZD6244-R	64.6799	4.18879	0.523599	34.6361	81.1578	N/A	N/A	373.037	439.627	N/A	N/A	782.539	N/A	N/A	1999.4	2.42
335847	WTSV 0.21 bp	1R	393P	AZD6244-R	26.6762	31.429	32.0704	4.18879	4.18879	N/A	N/A	14.1372	16.0315	N/A	N/A	5.23599	N/A	N/A	35.9189	0.15
335847	WTSV 0.21 bq	1L1R	393P	AZD6244-R	102.617	37.6991	43.4105	89.7181	201.582	N/A	N/A	647.391	2822.49	4.4	11	Sac'd	Sac'd	Sac'd	Sac'd	Sac'd
335847	WTSV 0.21 br	2L	393P	AZD6244-R	48.855	21.6676	14.3676	14.123	106.12	N/A	N/A	452.037	614.242	N/A	N/A	2213.5	2.28	5 lung, 1 arm, 1 liver	Sac'd	Sac'd
345680	WTSV 0.22 a	NM	393P	Combo-S	37.5694	23.0907	68.692	38.7924	132.081	0.35	0	Sac'd	Sac'd	Sac'd	Sac'd	Sac'd	Sac'd	Sac'd	Sac'd	Sac'd
345680	WTSV 0.22 b	2L	393P	Combo-S	47.7447	29.487	45.7688	29.6587	103.343	0.3	0	Sac'd	Sac'd	Sac'd	Sac'd	Sac'd	Sac'd	Sac'd	Sac'd	Sac'd
345680	WTSV 0.22 c	1L	393P	Combo-S	46.8898	31.8557	24.1274	35.1235	176.425	0.27	0	Sac'd	Sac'd	Sac'd	Sac'd	Sac'd	Sac'd	Sac'd	Sac'd	Sac'd
345680	WTSV 0.22 d	1R	393P	Combo-S	40.4979	22.1482	25.1998	14.1372	168.047	0.19	0	Sac'd	Sac'd	Sac'd	Sac'd	Sac'd	Sac'd	Sac'd	Sac'd	Sac'd
345680	WTSV 0.22 e	1L1R	393P	Combo-S	80.3158	37.8431	41.5748	30.5614	84.9927	0.38	0	Sac'd	Sac'd	Sac'd	Sac'd	Sac'd	Sac'd	Sac'd	Sac'd	Sac'd
345681	WTSV 0.22 f	NM	393P	Combo-R	45.1907	28.5005	36.0236	27.8219	87.0284	N/A	N/A	154.854	228.341	N/A	N/A	341.648	N/A	N/A	924.99	2.06
345681	WTSV 0.22 g	1L	393P	Combo-R	54.4687	28.7309	23.0907	31.8557	110.014	N/A	N/A	162.994	259.181	N/A	N/A	490.625	N/A	N/A	1693.75	2.32
345681	WTSV 0.22 h	1R	393P	Combo-R	45.835	41.5842	32.572	22.808	26.8083	N/A	N/A	56.9675	66.1829	N/A	N/A	111.674	N/A	N/A	342.892	0.83
345681	WTSV 0.22 i	1L1R	393P	Combo-R	114.746	31.0976	119.774	133.053	298.192	N/A	N/A	1364.71	2918.41	4.72	0	Sac'd	Sac'd	Sac'd	Sac'd	Sac'd
345681	WTSV 0.22 j	2L	393P	Combo-R	29.2465	23.7321	14.1581	17.4358	13.7445	N/A	N/A	23.5619	13.5717	N/A	N/A	24.3735	N/A	N/A	43.4294	0.17
Lung Metastatic Nodules Quantification
Solvent + IgG	Solvent + antiPDL1	AZD6244 + IgG	Combo Sensitive	Combo Resistant
0	0	43	0	3
0	0	8	0	3
0	0	66	0	8
0	0	39	0	1
0	0	24	0	5

## Sheet: Fig. 2e
% CD8+ of CD3+CD45+
Solvent + IgG	Solvent + anti-PDL1	AZD6244 + IgG	AZD6244 + anti-PDL1 Sensitive	AZD6244 + anti-PDL1 Resistant
15.1	31	13.2	24.1	36
6.82	32.9	13.4	12.5	30.2
5.78	19.7	31.8	16.9	47.5
7.94	19.3		16.4	41.8
3.24	32.5			24.5

## Sheet: Fig. 2f
PD1+TIM3+ of CD8+
Solvent + IgG	Solvent + anti-PDL1	AZD6244 + IgG	AZD6244 + anti-PDL1 Sensitive	AZD6244 + anti-PDL1 Resistant
6.54	3.5	8.93	4.83	16.8
21.3	3.26	6.52	3.64	29
20.5	4.92	5.77	4.01	43.9
5.76	8.68		4.67	36.8
19.9	4.14			28.6
CD44+CD62L- of CD8+
Solvent + IgG	Solvent + anti-PDL1	AZD6244 + IgG	AZD6244 + anti-PDL1 Sensitive	AZD6244 + anti-PDL1 Resistant
42	47.7	43.3	40.7	42.2
31.6	41.4	56.3	59.9	43.7
22.4	41.8	62.4	66.7	78.6
36.9	52.6		52	65.5
35.9	47.3			37.3
CD44-CD62L+ of CD8+
Solvent + IgG	Solvent + anti-PDL1	AZD6244 + IgG	AZD6244 + anti-PDL1 Sensitive	AZD6244 + anti-PDL1 Resistant
45.1	50.2	51.9	49.3	37.5
50.3	58	39.8	35.3	25.8
48.1	55.2	34.8	27	14.2
47.1	45		41.2	28.5
43.3	51.8			33.3

## Sheet: Fig. 2g
Treatment Time (Weeks)	Untreated % Change in Tumor Area				anti-PDL1 % Change in Tumor Area						AZD6244 + anti-PDL1 % Change in Tumor Area
0	0	0	0	0	0	0	0	0	0	0	0	0	0	0	0	0
1					86.3494	-12.8501	-49.218	-49.218	-6.06084	14.7161	18.1791	-6.16034	117.594	-4.15114	18.1791	52.691
2					91.7788	-8.59356	-23.7681	-23.7681	-4.73934	14.9703	36.5084	46.7471	145.668	14.8339	36.5084	20.8156
3					70.8865	76.3193	-25.7245				32.7514	74.6864	50.0594	28.0983
4	492.31	373.78	256.65	195.7	80.8361	98.5043	62.7322	62.7322	-10.3574	24.2096	32.1735	311.241	106.69	4.07326	32.1735	26.0702
5					82.4464	131.279	-26.1529				24.1066	109.85	21.1041	-11.4583
7					175.403	50.7015	11.3385				71.128	292.256	69.8741	36.9213
9					62.8245	114.488	4.4749				61.0977	379.401	135.795	57.6034
11					111.027	211.997	71.6939				103.147	1112.61	99.6016	174.832
13					214.178	127.787	72.8246				73.664	1339.76	215.313	419.445
14					293.872	422.811					112.493	1461.56	244.964	498.538
17					232.964	429.082					135.386	2452.37	286.044	682.906

[truncated: 37 more sheets: Fig. 3a, Fig. 3b, Fig. 3c, Fig. 3d, Fig. 4a, Fig. 4b, Fig. 4c, Fig. 4d, Fig. 4e, Fig. 4f, Fig. 4g, Fig. 5a, Fig. 5b, Fig. 5c, Fig. 6a, Fig. 6b, Fig. 6c, Fig. 6d, Fig. 6e, Fig. 6f-h …]
